# Supplementary material for: Longitudinal Analysis of T and B Cell Receptor Repertoire Transcripts Reveal Dynamic Immune Response in COVID-19 Patients
Source: Front Immunol. 2020 Sep 30;11:582010. doi: 10.3389/fimmu.2020.582010 (PMC7561365; doi:10.3389/fimmu.2020.582010)
Supplement: Supplementary file 2 [file Table_1.xlsx]

## Sheet: Sheet1
Sample ID	Gender	Age
Pt1	Female	59
Pt2	Female	68
Pt3	Female	33
Pt4	Male	72
Pt5	Male	58
Pt6	Female	51
Pt7	Male	53
Pt8	Male	70
Pt9	Female	38
Pt10	Female	81
Ctr1	Female	22
Ctr2	Female	29
Ctr3	Female	30
Ctr4	Male	31
Ctr5	Male	34
Ctr6	Male	34
Ctr7	Male	36
Ctr8	Male	65
Ctr9	Male	65
Ctr10	Female	67
Ctr11	Female	59
Ctr12	Male	59
Ctr13	Male	28
Ctr14	Female	60
Ctr15	Male	59
