# Supplementary material for: Longitudinal Analysis of T and B Cell Receptor Repertoire Transcripts Reveal Dynamic Immune Response in COVID-19 Patients
Source: Front Immunol. 2020 Sep 30;11:582010. doi: 10.3389/fimmu.2020.582010 (PMC7561365; doi:10.3389/fimmu.2020.582010)
Supplement: Supplementary file 3 [file Table_2.xlsx]

## Sheet: Converted for Paper figures
Sample	Functional recombination reads							Total	Isotype (all count)
ID	TRA	TRB	TRD	TRG	IGH	IGK	IGL	IGHA	IGHG	IGHD	IGHE	IGHM
Pt1-D3	24294	34872	5009	38612	217253	215054	248657	126739	33040	5865	2	51606
Pt1-D5	26914	61101	17483	58784	74629	312051	218946	39405	5723	4843	0	24658
Pt1-D12	25073	25900	6241	10453	582210	813744	465634	237347	263541	2283	11	79028
Pt1-D17	99632	171429	8551	33501	285265	261677	297218	86799	132383	6001	4	60076
Pt2-D5	51286	65425	683	3626	373143	316662	444558	78605	180135	2092	33	112276
Pt2-D7	49488	81580	3493	6263	212140	230467	255852	71046	82042	4871	8	54172
Pt2-D12	18415	27699	192	3269	439622	332905	625347	295626	103343	1482	22	39133
Pt2-D17	31860	35801	982	6062	122650	228780	260477	58369	36432	2110	5	25721
Pt3-D5	39597	73306	300	4224	323631	443570	227617	138542	130931	2396	11	51744
Pt3-D7	131692	181172	1399	19277	198010	159168	234034	132686	25393	2833	14	37084
Pt3-D14	3922	3686	22	150	330575	262346	285576	96912	181597	672	20	51373
Pt3-D19	5284	5822	31	292	170282	339782	250982	55348	78256	634	2	36040
Pt4-D4	10354	18190	196	941	190699	332384	164353	98863	47991	832	2	43011
Pt5-D6	29766	38420	1259	3581	100619	325477	159590	50127	33452	1625	4	15411
Pt5-D8	47963	73885	779	6387	169148	166302	131872	89015	51800	2526	17	25789
Pt6-D17	3064	4199	129	235	460492	355651	575368	274201	115536	475	25	70252
Pt7-D15	1683	2738	111	156	274999	293143	645398	176163	61049	597	15	37173
Pt8-D10	18429	24215	240	482	217764	320001	142209	73907	61309	921	2	81624
Pt8-D12	118977	170822	2157	8723	65249	95572	89086	34987	18537	426	14	11285
Pt9-D10	12385	17996	154	559	191411	208477	252758	111369	29054	4188	82	46715
Pt9-D12	1950	2037	53	143	154820	327588	249288	70887	54000	1035	39	28858
Pt9-D14	54229	160453	2532	9594	190799	218325	191032	89079	64391	2740	3	34586
Pt10-D22	2739	2390	34	125	147064	272166	134297	94985	23562	16108	103	12304
Ctrl-D0	129546	250568	14071	42771	223653	474468	257048	119795	19058	7003	39	77757
Ctrl-D4	98428	152595	11916	24754	178396	341648	151376	86746	36063	5832	95	49656
Ctrl-D14	105769	146446	17224	30565	196874	401283	137868	95307	16446	6942	19	78156
Ctrl-D28	148481	225408	6552	23180	226862	370945	172992	115180	17335	13436	30	80881
