# Supplementary material for: Longitudinal Analysis of T and B Cell Receptor Repertoire Transcripts Reveal Dynamic Immune Response in COVID-19 Patients
Source: Front Immunol. 2020 Sep 30;11:582010. doi: 10.3389/fimmu.2020.582010 (PMC7561365; doi:10.3389/fimmu.2020.582010)
Supplement: Supplementary file 4 [file Table_3.xlsx]

## Sheet: Sheet1
sample	lymphocyte counts（×10^9/L）	CRP（mg/L）
Pt1-D3	1.05	<10
Pt1-D5	1.6	40.85
Pt1-D12	1	27.25
Pt1-D17	1.15	<10
Pt2-D5	2.41	65.4
Pt2-D7
Pt2-D12	1.85	51.92
Pt2-D17	2.72	<10
Pt3-D5	0.85	<10
Pt3-D7	0.76	<10
Pt3-D14	1.48	<10
Pt3-D19	1.34	<10
Pt4-D4	0.89	34.2
Pt5-D6	2.14	25.1
Pt5-D8	0.91	39.78
Pt6-D17	1.68	12.84
Pt7-D15	2.04	<10
Pt8-D10	0.56	98.82
Pt8-D12	0.79	54.32
Pt9-D10	1.94	<10
Pt9-D12
Pt9-D14	2.27	<10
Pt10-D22	1.76	<10
